# Supplementary material for: Temperature-Based Predictions for West Nile Virus Outbreaks in Endemic Regions of Continental Croatia
Source: Pathogens. 2026 May 8;15(5):509. doi: 10.3390/pathogens15050509 (PMC13209223; doi:10.3390/pathogens15050509)
Supplement: Supplementary file 1 [file pathogens-15-00509-s001.zip]

Archive with 1 entries (1 files):
- pathogens-4275705-supplementary.pdf
